# Supplementary material for: Single-Step Hydrolysis and Derivatization of Homocysteine Thiolactone Using Zone Fluidics: Simultaneous Analysis of Mixtures with Homocysteine Following Separation by Fluorosurfactant-Modified Gold Nanoparticles
Source: Molecules. 2022 Mar 22;27(7):2040. doi: 10.3390/molecules27072040 (PMC9000217; doi:10.3390/molecules27072040)
Supplement: Supplementary file 1 [file molecules-27-02040-s001.zip]

Archive with 1 entries (1 files):
- molecules-1614550-supplementary.pdf
